# Supplementary material for: MicroRNA-379 Modulates Prostate-Specific Antigen Expression Through Targeting the Androgen Receptor in Prostate Cancer
Source: Cancers (Basel). 2025 Oct 7;17(19):3245. doi: 10.3390/cancers17193245 (PMC12524244; doi:10.3390/cancers17193245)
Supplement: Supplementary file 1 [file cancers-17-03245-s001.zip]

Archive with 9 entries (8 files):
- Supplementary/
- Supplementary/Supplementary Fig S1.pdf
- Supplementary/Supplementary Fig S2.pdf
- Supplementary/Supplementary Fig S3.pdf
- Supplementary/Supplementary Fig S4.pdf
- Supplementary/Supplementary fig S5.pdf
- Supplementary/Supplementary legends.pdf
- Supplementary/Supplementary Table S1.pdf
- Supplementary/Supplementary table S2.pdf
